# Supplementary material for: Using Massive Parallel Sequencing for the Development, Validation, and Application of Population Genetics Markers in the Invasive Bivalve Zebra Mussel (Dreissena polymorpha)
Source: PLoS One. 2015 Mar 17;10(3):e0120732. doi: 10.1371/journal.pone.0120732 (PMC4364119; doi:10.1371/journal.pone.0120732)
Supplement: S6 Table — (XLSX) [file pone.0120732.s006.xlsx]

## Sheet: Table S4
S6_Table. Number of microsatellite markers used in the different genetic analyses
1. LINKAGE MAP			2. INDIVIDUAL DNA IDENTIFICATION AND PARENTAGE ASSIGMENT			3. PHYLOGENY, POPULATION AND CONSERVATION GENETICS			4. MOLECULAR EPIDEMOLOGY AND PATHOLOGY			5. QUANTITATIVE TRAIT LOCI MAPPING			6. MARKER-ASSISTED SELECTION
REFERENCE	SSR USED		REFERENCE	SSR USED		REFERENCE	SSR USED		REFERENCE	SSR USED		REFERENCE	SSR USED		REFERENCE	SSR USED
1	184		20	4		35	1		64	4		90	15		100	7
2	31		21	8		36	1		65	51		7	63		101	1
3	262		22	9		37	1		12	136		66	40		102	4
4	297		23	1		38	4		66	40		91	160		29	4
5	281		24	14		39	5		67	1		92	61		103	5
6	59		25	12		40	5		68	227		93	19		104	4
7	63		26	5		41	6		69	1		94	102
8	525		27	5		42	6		70	1		95	119
9	191		28	7		43	6		71	1		96	49
10	226		29	4		44	6		72	1		97	201
11	162		30	3		45	6		73	39		5	281
12	136		31	12		46	6		74	3		98	91
13	256		32	11		47	6		75	6		99	54
14	102		33	8		48	6		76	3
15	705		34	13		49	7		77	2
16	616					50	7		78	Cites 79 to 89 belong to study 78
17	2000					51	8		79	7
18	141					52	8		80	22
19	183					53	8		81	7
						22	9		82	9
						54	9		83	20
						55	10		84	12
						56	10		85	25
						57	11		86	9
						58	12		87	10
						59	14		88	7
						60	16		89	36
						61	17
						62	19
						63	33
AVERAGES CALCULATION
1. LINKAGE MAP			2. INDIVIDUAL DNA IDENTIFICATION AND PARENTAGE ASSIGMENT			3. PHYLOGENY, POPULATION AND CONSERVATION GENETICS			4. MOLECULAR EPIDEMOLOGY AND PATHOLOGY			5. QUANTITATIVE TRAIT LOCI MAPPING			6. MARKER-ASSISTED SELECTION
AVERAGE	337.895		AVERAGE	7.73333		AVERAGE	8.76667		AVERAGE	26.1538		AVERAGE	96.5385		AVERAGE	4.16667
STANDARD DEVIATION	442.374		STANDARD DEVIATION	4.02611		STANDARD DEVIATION	6.32283		STANDARD DEVIATION	49.5578		STANDARD DEVIATION	77.3764		STANDARD DEVIATION	1.94079
MEDIAN	208.5		MEDIAN	8		MEDIAN	7		MEDIAN	9		MEDIAN	77		MEDIAN	4

## Sheet: REFERENCES
STUDY NUMBER	REFERENCE
1	Woram RA, McGowan C, Stout JA, Gharbi K, Ferguson MM, Hoyheim B, Davidson EA, Davidson WS, Rexroad C, Danzmann RG (2004) A genetic linkage map for Arctic char (Salvelinus alpinus): evidence for higher recombination rates and segregation distortion in hybrid versus pure strain mapping parents. Genome 47: 304-315.
2	Moen T, Hoyheim B, Munck H, Gomez-Raya L (2004) A linkage map of Atlantic salmon (Salmo salar) reveals an uncommonly large difference in recombination rate between the sexes. Anim Genet 35: 81-92.
3	Waldbieser GC, Bosworth BG, Nonneman DJ, Wolters WR (2001) A microsatellite-based genetic linkage map for channel catfish, Ictalurus punctatus. Genetics 158: 727-734.
4	Ohara E, Nishimura T, Nagakura Y, Sakamoto T, Mushiake K, Okamoto N (2005) Genetic linkage map of two yellowtails (Seriola quinqueradiata and Seriola lalandi). Aquaculture 244: 41-48.
5	Peichel CL, Nereng KS, Ohgi KA, Cole BL, Colosimo PF, Buerkle CA, Schluter D, Kingsley DM (2001) The genetic architecture of divergence between threespine stickleback species. Nature 414: 901-905.
6	Kocher TD, Lee WJ, Sobolewska H, Penman D, McAndrew B (1998) A genetic linkage map of a cichlid fish, the tilapia (Oreochromis niloticus). Genetics 148: 1225-1232.
7	Agresti JJ, Seki S, Cnaani A, Poompuang S, Hallerman EM, Umiel N, Hulata G, Gall GAE, May B (2000) Breeding new strains of tilapia: development of an artificial center of origin and linkage map based on AFLP and microsatellite loci. Aquaculture 185: 43-56.
8	Lee BY, Lee WJ, Streelman JT, Carleton KL, Howe AE, Hulata G, Slettan A, Stern JE, Terai Y, Kocher TD (2005) A second-generation genetic linkage map of tilapia (Oreochromis spp.). Genetics 170: 237-244.
9	Sakamoto T, Danzmann RG, Gharbi K, Howard P, Ozaki A, Khoo SK, Woram RA, Okamoto N, Ferguson MM, Holm LE, Guyomard R, Hoyheim B (2000) A microsatellite linkage map of rainbow trout (Oncorhynchus mykiss) characterized by large sex-specific differences in recombination rates. Genetics 155: 1331-1345.
10	Nichols KM, Young WP, Danzmann RG, Robison BD, Rexroad C, Noakes M, Phillips RB, Bentzen P, Spies I, Knudsen K, Allendorf FW, Cunningham BM, Brunelli J, Zhang H, Ristow S, Drew R, Brown KH, Wheeler PA, Thorgaard GH (2003) A consolidated linkage map for rainbow trout (Oncorhynchus mykiss). Anim Genet 34: 102-115.
11	Chistiakov DA, Hellemans B, Haley CS, Law AS, Tsigenopoulos CS, Kotoulas G, Bertotto D, Libertini A, Volckaert FA (2005) A microsatellite linkage map of the European sea bass Dicentrarchus labrax L. Genetics 170: 1821-1826.
12	Inami M, Hatanaka A, Mitsuboshi T, Yamada S, Tateishi A, Fukuda H, Sakamoto T (2005) A microsatellite linkage map of red sea bream (Pagrus major) and mapping of QTL markers associated with resistance to red sea bream iridovirus (RSIV). Plant & Animal Genomes XIII Conference .
13	Walter RB, Rains JD, Russell JE, Guerra TM, Daniels C, Johnston DA, Kumar J, Wheeler A, Kelnar K, Khanolkar VA, Williams EL, Hornecker JL, Hollek L, Mamerow MM, Pedroza A, Kazianis S (2004) A microsatellite genetic linkage map for Xiphophorus. Genetics 168: 363-372.
14	Knapik EW, Goodman A, Atkinson OS, Roberts CT, Shiozawa M, Sim CU, Weksler-Zangen S, Trolliet MR, Futrell C, Innes BA, Koike G, McLaughlin MG, Pierre L, Simon JS, Vilallonga E, Roy M, Chiang PW, Fishman MC, Driever W, Jacob HJ (1996) A reference cross DNA panel for zebrafish (Danio rerio) anchored with simple sequence length polymorphisms. Development 123: 451-460.
15	Knapik EW, Goodman A, Ekker M, Chevrette M, Delgado J, Neuhauss S, Shimoda N, Driever W, Fishman MC, Jacob HJ (1998) A microsatellite genetic linkage map for zebrafish (Danio rerio). Nat Genet 18: 338-343.
16	Woods IG, Kelly PD, Chu F, Ngo-Hazelett P, Yan YL, Huang H, Postlethwait JH, Talbot WS (2000) A comparative map of the zebrafish genome. Genome Res 10: 1903-1914.
17	Shimoda N, Knapik EW, Ziniti J, Sim C, Yamada E, Kaplan S, Jackson D, de SF, Jacob H, Fishman MC (1999) Zebrafish genetic map with 2000 microsatellite markers. Genomics 58: 219-232.
18	Singer A, Perlman H, Yan Y, Walker C, Corley-Smith G, Brandhorst B, Postlethwait J (2002) Sex-specific recombination rates in zebrafish (Danio rerio). Genetics 160: 649-657.
19	Coimbra MRM, Kobayashi K, Koretsugu S, Hasegawa O, Ohara E, Ozaki A (2003) A genetic linkage map of the Japanese flounder, Paralichtys olivaceus. Aquaculture 220: 203-218.
20	Miller ML, Kapuscinski AR (1996) Microsatellite DNA markers reveal new levels of genetic variation in northern pike. TAFS 125: 971-977.
21	Larsen PF, Hansen MM, Nielsen EE, Jensen LF, Loeschcke V (2005) Stocking impact and temporal stability of genetic composition in a brackish northern pike population (Esox lucius L.), assessed using microsatellite DNA analysis of historical and contemporary samples. Heredity (Edinb ) 95: 136-143.
22	Hansen MM, Ruzzante DE, Nielsen EE, Bekkevold D, Mensberg KL (2002) Long-term effective population sizes, temporal stability of genetic composition and potential for local adaptation in anadromous brown trout (Salmo trutta) populations. Mol Ecol 11: 2523-2535.
23	Zierdt H, Hummel S, Herrmann B (1996) Amplification of human short tandem repeats from medieval teeth and bone samples. Hum Biol 68: 185-199.
24	Bentzen P, Olsen JB, McLean JE, Seamons TR, Quinn TP (2001) Kinship analysis of Pacific salmon: insights into mating, homing, and timing of reproduction. J Hered 92: 127-136.
25	Castro J, Bouza C, Presa P, Pino-Querido A, Riaza A, Ferreiro L, Sanchez L, Martinez LM (2004) Potential sources of error in parentage assessment of turbot (Scophthalmus maximus) using microsatellite loci. Aquaculture 242: 119-135.
26	Doyle RW, Perez-Enriquez R, Takagi M, Taniguchi N (2001) Selective recovery of founder genetic diversity in aquacultural broodstocks and captive, endangered fish populations. Genetica 111: 291-304.
27	Guinand B, Scribner KT, Page KS, Burnham-Curtis MK (2003) Genetic variation over space and time: analyses of extinct and remnant lake trout populations in the Upper Great Lakes. Proc Biol Sci 270: 425-433.
28	Hauser L, Adcock GJ, Smith PJ, Ramirez JH, Carvalho GR (2002) Loss of microsatellite diversity and low effective population size in an overexploited population of New Zealand snapper (Pagrus auratus). Proc Natl Acad Sci U S A 99: 11742-11747.
29	Herbinger CM, Doyle RW, Pitman ER, Paquet D, Mesa KA, Morris DB, Wright JM, Cook D (1995) DNA fingerprintbased analysis of paternal and maternal effects on offspring growth and survival in communally reared rainbow trout. Aquaculture 137: 245-256.
30	Hutchinson WF, van OC, Rogers SI, Carvalho GR (2003) Temporal analysis of archived samples indicates marked genetic changes in declining North Sea cod (Gadus morhua). Proc Biol Sci 270: 2125-2132.
31	King TL, Kalinowski ST, Schill WB, Spidle AP, Lubinski BA (2001) Population structure of Atlantic salmon (Salmo salar L.): a range-wide perspective from microsatellite DNA variation. Mol Ecol 10: 807-821.
32	Neff BD (2001) Genetic paternity analysis and breeding success in bluegill sunfish (Lepomis macrochirus). J Hered 92: 111-119.
33	Norris AT, Bradley DG, Cunningham EP (2000) Parentage and relatedness determination in farmed Atlantic salmon (Salmo salar) using microsatellite markers. Aquaculture 182: 73-83.
34	Waldbieser GC, Wolters WR (1999) Application of polymorphic microsatellite loci in a channel catfish, Ictalurus punctatus, breeding program.J. World Maric. Soc 30: 256-262.
35	Harr B, Kauer M, Schlotterer C (2002) Hitchhiking mapping: a population-based fine-mapping strategy for adaptive mutations in Drosophila melanogaster. Proc Natl Acad Sci U S A 99: 12949-12954.
36	Streelman JT, Zardoya R, Meyer A, Karl SA (1998) Multilocus phylogeny of cichlid fishes (Pisces: Perciformes): evolutionary comparison of microsatellite and single-copy nuclear loci. Mol Biol Evol 15: 798-808.
37	Zardoya R, Vollmer DM, Craddock C, Streelman JT, Karl S, Meyer A (1996) Evolutionary conservation of microsatellite flanking regions and their use in resolving the phylogeny of cichlid fishes (Pisces: Perciformes). Proc Biol Sci 263: 1589-1598.
38	Shaw PW, Turan C, Wright JM, O'Connell M, Carvalho GR (1999) Microsatellite DNA analysis of population structure in Atlantic herring (Clupea harengus), with direct comparison to allozyme and mtDNA RFLP analyses. Heredity (Edinb ) 83 ( Pt 4): 490-499.
39	McCartney MA, Acevedo J, Heredia C, Rico C, Quenoville B, Bermingham E, McMillan WO (2003) Genetic mosaic in a marine species flock. Mol Ecol 12: 2963-2973.
40	Stamford MD, Taylor EB (2004) Phylogeographical lineages of Arctic grayling (Thymallus arcticus) in North America: divergence, origins and affinities with Eurasian Thymallus. Mol Ecol 13: 1533-1549.
41	Corujo M, Blanco G, Vazquez E, Sanchez JA (2004) Genetic structure of northwestern Spanish brown trout (Salmo trutta L.) populations, differences between microsatellite and allozyme loci. Hereditas 141: 258-271.
42	Dannewitz J, Maes GE, Johansson L, Wickstrom H, Volckaert FA, Jarvi T (2005) Panmixia in the European eel: a matter of time. Proc Biol Sci 272: 1129-1137.
43	Heath DD, Pollard S, Herbinger C (2001) Genetic structure and relationships among steelhead trout (Oncorhynchus mykiss) populations in British Columbia. Heredity (Edinb ) 86: 618-627.
44	Hendry AP, Wenburg JK, Bentzen P, Volk EC, Quinn TP (2000) Rapid evolution of reproductive isolation in the wild: evidence from introduced salmon. Science 290: 516-519.
45	Lemaire C, Versini JJ, Bonhomme F (2005) Maintenance of genetic differentiation across a transition zone in the sea: discordance between nuclear and cytoplasmic markers. J Evol Biol 18: 70-80.
46	Pujolar JM, Maes GE, Vancoillie C, Volckaert FA (2005) Growth rate correlates to individual heterozygosity in the European eel, Anguilla anguilla L. Evolution 59: 189-199.
47	Rootsi S, Magri C, Kivisild T, Benuzzi G, Help H, Bermisheva M, Kutuev I, Barac L, Pericic M, Balanovsky O, Pshenichnov A, Dion D, Grobei M, Zhivotovsky LA, Battaglia V, Achilli A, Al-Zahery N, Parik J, King R, Cinnioglu C, Khusnutdinova E, Rudan P, Balanovska E, Scheffrahn W, Simonescu M, Brehm A, Goncalves R, Rosa A, Moisan JP, Chaventre A, Ferak V, Furedi S, Oefner PJ, Shen P, Beckman L, Miker…
48	Ruzzante DE, Taggart CT, Cook D (1999) A review of the evidence for genetic structure of cod (Gadus morhua) populations in the NW Atlantic and population affinities of larval cod off Newfoundland and the Gulf of St. Lawrence. Fish Res 43: 79-97.
49	Gold JR, Burridge CP, Turner TF (2001) A modified stepping-stone model of population structure in red drum, Sciaenops ocellatus (Sciaenidae), from the northern Gulf of Mexico. Genetica 111: 305-317.
50	Reusch TB, Wegner KM, Kalbe M (2001) Rapid genetic divergence in postglacial populations of threespine stickleback (Gasterosteus aculeatus): the role of habitat type, drainage and geographical proximity. Mol Ecol 10: 2435-2445.
51	Fillatre EK, Etherton P, Heath DD (2003) Bimodal run distribution in a northern population of sockeye salmon (Oncorhynchus nerka): life history and genetic analysis on a temporal scale. Mol Ecol 12: 1793-1805.
52	Nielsen EE, Nielsen PH, Meldrup D, Hansen MM (2004) Genetic population structure of turbot (Scophthalmus maximus L.) supports the presence of multiple hybrid zones for marine fishes in the transition zone between the Baltic Sea and the North Sea. Mol Ecol 13: 585-595.
53	Spencer CC, Neigel JE, Leberg PL (2000) Experimental evaluation of the usefulness of microsatellite DNA for detecting demographic bottlenecks. Mol Ecol 9: 1517-1528.
54	Vasemagi A, Nilsson J, Primmer CR (2005) Expressed sequence tag-linked microsatellites as a source of gene-associated polymorphisms for detecting signatures of divergent selection in atlantic salmon (Salmo salar L.). Mol Biol Evol 22: 1067-1076.
55	Brown KM, Baltazar GA, Hamilton MB (2005) Reconciling nuclear microsatellite and mitochondrial marker estimates of population structure: breeding population structure of Chesapeake Bay striped bass (Morone saxatilis). Heredity (Edinb ) 94: 606-615.
56	Triantafyllidis A, Krieg F, Cottin C, Abatzopoulos TJ, Triantaphyllidis C, Guyomard R (2002) Genetic structure and phylogeography of European catfish (Silurus glanis) populations. Mol Ecol 11: 1039-1055.
57	Ramstad KM, Woody CA, Sage GK, Allendorf FW (2004) Founding events influence genetic population structure of sockeye salmon (Oncorhynchus nerka) in Lake Clark, Alaska. Mol Ecol 13: 277-290.
58	Gum B, Gross R, Kuehn R (2005) Mitochondrial and nuclear DNA phylogeography of European grayling (Thymallus thymallus): evidence for secondary contact zones in central Europe. Mol Ecol 14: 1707-1725.
59	O'Reilly PT, Canino MF, Bailey KM, Bentzen P (2004) Inverse relationship between F and microsatellite polymorphism in the marine fish, walleye pollock (Theragra chalcogramma): implications for resolving weak population structure. Mol Ecol 13: 1799-1814.
60	Bérubé M, Urban J, Dizon AE, Brownell RL, Palsboll PJ (2002) Genetic identification of a small and highly isolated population of a fin whales (Balaenoptera physalus) in the Sea of Cortez, Mexico. Conserv Genet 3: 183-190.
61	Koskinen MT, Nilsson J, Veselov AJ, Potutkin AG, Ranta E, Primmer CR (2002) Microsatellite data resolve phylogeographic patterns in European grayling, Thymallus thymallus, Salmonidae. Heredity (Edinb ) 88: 391-401.
62	Goldstein DB, Roemer GW, Smith DA, Reich DE, Bergman A, Wayne RK (1999) The use of microsatellite variation to infer population structure and demographic history in a natural model system. Genetics 151: 797-801.
63	Nair S, Williams JT, Brockman A, Paiphun L, Mayxay M, Newton PN, Guthmann JP, Smithuis FM, Hien TT, White NJ, Nosten F, Anderson TJ (2003) A selective sweep driven by pyrimethamine treatment in southeast asian malaria parasites. Mol Biol Evol 20: 1526-1536.
64	Khoo SK, Ozaki A, nakamura F, arakawa T, Ishimoto S, Nicolov R, Sakamoto T, Akatsu T, Mochuziki M, Denda L, Okamoto N (2004) Identification of a novel chromosomal region associated with infectious hemapoietic necrosis (INH) resistance in rainbow trout Oncorhynchus mykiss. Fish Pathol 39: 95-101.
65	Ozaki A, Sakamoto T, Khoo S, Nakamura K, Coimbra MR, Akutsu T, Okamoto N (2001) Quantitative trait loci (QTLs) associated with resistance/susceptibility to infectious pancreatic necrosis virus (IPNV) in rainbow trout (Oncorhynchus mykiss). Mol Genet Genomics 265: 23-31.
66	Cnaani A, Zilberman N, Tinman S, Hulata G, Ron M (2004) Genome-scan analysis for quantitative trait loci in an F2 tilapia hybrid. Mol Genet Genomics 272: 162-172.
67	Fornoni A, Wang Y, Lenz O, Striker LJ, Striker GE (2002) Association of a decreased number of d(CA) repeats in the matrix metalloproteinase-9 promoter with glomerulosclerosis susceptibility in mice. J Am Soc Nephrol 13: 2068-2076.
68	Gibson G (2002) A genetic attack on the defense complex. Bioessays 24: 487-489.
69	Grimholt U, Drablos F, Jorgensen SM, Hoyheim B, Stet RJ (2002) The major histocompatibility class I locus in Atlantic salmon (Salmo salar L.): polymorphism, linkage analysis and protein modelling. Immunogenetics 54: 570-581.
70	Saleem Q, Anand A, Jain S, Brahmachari SK (2001) The polyglutamine motif is highly conserved at the Clock locus in various organisms and is not polymorphic in humans. Hum Genet 109: 136-142.
71	Schartl M, Wilde B, Hornung U (1998) Triplet repeat variability in the signal peptide sequence of the Xmrk receptor tyrosine kinase gene in Xiphophorus fish. Gene 224: 17-21.
72	Wang XB, Kakoulidou M, Giscombe R, Qiu Q, Huang D, Pirskanen R, Lefvert AK (2002) Abnormal expression of CTLA-4 by T cells from patients with myasthenia gravis: effect of an AT-rich gene sequence. J Neuroimmunol 130: 224-232.
73	Zimmerman AM, Evenhuis JP, Thorgaard GH, Ristow SS (2004) A single major chromosomal region controls natural killer cell-like activity in rainbow trout. Immunogenetics 55: 825-835.
74	Perry GM, Danzmann RG, Ferguson MM, Gibson JP (2001) Quantitative trait loci for upper thermal tolerance in outbred strains of rainbow trout (Oncorhynchus mykiss). Heredity (Edinb ) 86: 333-341.
75	Perry GM, Ferguson MM, Sakamoto T, Danzmann RG (2005) Sex-linked quantitative trait loci for thermotolerance and length in the rainbow trout. J Hered 96: 97-107.
76	Shirak A, Palti Y, Cnaani A, Korol A, Hulata G, Ron M, Avtalion RR (2002) Association between loci with deleterious alleles and distorted sex ratios in an inbred line of tilapia (Oreochromis aureus). J Hered 93: 270-276.
77	Somorjai IM, Danzmann RG, Ferguson MM (2003) Distribution of temperature tolerance quantitative trait loci in Arctic charr (Salvelinus alpinus) and inferred homologies in rainbow trout (Oncorhynchus mykiss). Genetics 165: 1443-1456.
78	Naidoo R, Chetty R (1998) The application of microsatellites in molecular pathology. Pathol Oncol Res 4: 310-315.
79	French D, Cermele C, Lombardi AM, Vecchione A, Midulla C, Del NA, Vecchione A (1998) Microsatellite alterations in uterine leiomyomas. Anticancer Res 18: 349-351.
80	Christensen M, Jensen MA, Wolf H, Orntoft TF (1998) Pronounced microsatellite instability in transitional cell carcinomas from young patients with bladder cancer. Int J Cancer 79: 396-401.
81	Mark Z, Toren A, Amariglio N, Schiby G, Brok-Simoni F, Rechavi G (1998) Instability of dinucleotide repeats in Hodgkin's disease. Am J Hematol 57: 148-152.
82	Ko TM, Hwa HL, Tseng LH, Lin YW, Cheung YP (1998) Fluorescence microsatellite analysis to study the parental origin of the supernumerary chromosome in Down's syndrome. Int J Gynaecol Obstet 61: 149-153.
83	Aldaz CM, Chen T, Sahin A, Cunningham J, Bondy M (1995) Comparative allelotype of in situ and invasive human breast cancer: high frequency of microsatellite instability in lobular breast carcinomas. Cancer Res 55: 3976-3981.
84	Duerr RH, Barmada MM, Zhang L, Davis S, Preston RA, Chensny LJ, Brown JL, Ehrlich GD, Weeks DE, Aston CE (1998) Linkage and association between inflammatory bowel disease and a locus on chromosome 12. Am J Hum Genet 63: 95-100.
85	el-Naggar AK, Hurr K, Huff V, Clayman GL, Luna MA, Batsakis JG (1996) Microsatellite instability in preinvasive and invasive head and neck squamous carcinoma. Am J Pathol 148: 2067-2072.
86	Huddart RA, Wooster R, Horwich A, Cooper CS (1995) Microsatellite instability in human testicular germ cell tumours. Br J Cancer 72: 642-645.
87	Quinn AG, Healy E, Rehman I, Sikkink S, Rees JL (1995) Microsatellite instability in human non-melanoma and melanoma skin cancer. J Invest Dermatol 104: 309-312.
88	Talwalkar VR, Scheiner M, Hedges LK, Butler MG, Schwartz HS (1998) Microsatellite instability in malignant melanoma. Cancer Genet Cytogenet 104: 111-114.
89	Watanabe M, Imai H, Shiraishi T, Shimazaki J, Kotake T, Yatani R (1995) Microsatellite instability in human prostate cancer. Br J Cancer 72: 562-564.
90	Behnke JM, Iraqi F, Menge D, Baker RL, Gibson J, Wakelin D (2003) Chasing the genes that control resistance to gastrointestinal nematodes. J Helminthol 77: 99-110.
91	Colosimo PF, Peichel CL, Nereng K, Blackman BK, Shapiro MD, Schluter D, Kingsley DM (2004) The genetic architecture of parallel armor plate reduction in threespine sticklebacks. PLoS Biol 2(5): e109. doi: 10.1371/journal.pbio.0020109.
92	Danzmann RG, Jackson TR, Ferguson M (1999) Epistasis in allelic expression at upper temperature tolerance QTL in rainbow trout. Aquaculture 173: 45-48.
93	Jackson TR, Ferguson MM, Danzmann RG, Fishback AG, Ihssen PE, O'Connell M, Crease TJ (1998) Identification of two QTL influencing upper temperature tolerance in three rainbow trout (Oncorhynchus mykiss) half-sib families. Heredity 80: 143-151.
94	Lee BY, Penman DJ, Kocher TD (2003) Identification of a sex-determining region in Nile tilapia (Oreochromis niloticus) using bulked segregant analysis. Anim Genet 34: 379-383.
95	Lee BY, Hulata G, Kocher TD (2004) Two unlinked loci controlling the sex of blue tilapia (Oreochromis aureus). Heredity (Edinb ) 92: 543-549.
96	Nakamura K, Ozaki A, Akutsu T, Iwai K, Sakamoto T, Yoshizaki G, Okamoto N (2001) Genetic mapping of the dominant albino locus in rainbow trout (Oncorhynchus mykiss). Mol Genet Genomics 265: 687-693.
97	O'Malley KG, Sakamoto T, Danzmann RG, Ferguson MM (2003) Quantitative trait loci for spawning date and body weight in rainbow trout: testing for conserved effects across ancestrally duplicated chromosomes. J Hered 94: 273-284.
98	Reid DP, Szanto A, Glebe B, Danzmann RG, Ferguson MM (2005) QTL for body weight and condition factor in Atlantic salmon (Salmo salar): comparative analysis with rainbow trout (Oncorhynchus mykiss) and Arctic charr (Salvelinus alpinus). Heredity (Edinb ) 94: 166-172.
99	Sakamoto T, Danzmann RG, Okamoto N, Ferguson MM, Ihssen PE (1999) Linkage analysis of quantitative loci trait loci associated with spawning time in rainbow trout (Oncorhynchus mykiss). Aquaculture 173: 33-43.
100	Garcia de Leon FJ, Dallas JF, Chatain B, Canonne M, Versini JJ, Bonhomme F (1995) Development and use of microsatellite markers in sea bass, Dicentrarchus labrax (Linnaeus, 1758) (Perciformes: Serrandidae). Mol Mar Biol Biotechnol 4: 62-68.
101	Blaszczyk L, Chelkowski J, Korzun V, Kraic J, Ordon F, Ovesna J, Purnhauser L, Tar M, Vida G (2004) Verification of STS markers for leaf rust resistance genes of wheat by seven European laboratories. Cell Mol Biol Lett 9: 805-817.
102	Hara M, Shekino M (2003) Efficient detection of parentage in a cultured Japanese flounder Paralichthys olivaceus using microsatellite DNA markers. Aquaculture 217: 107-114.
103	Jackson TR, Martin-Robichaud DJ, Reith ME (2003) Application of DNA markers to the management of Atlantic halibut (Hippoglossus hippoglossus) broodstock. Aquaculture 220: 245-259.
104	Sekino M, Saitoh K, Yamada T, Kumagai A, Hara M, Yamashita Y (2003) Microsatellite-based pedigree tracing in a Japanese flounder Paralichthys olivaceus hatchery strain: implications for hatchery management related to stock enhancement program. Aquaculture 221: 255-263.
